# Supplementary material for: Impact of Four-Phonon Scattering on Thermal Transport and Thermoelectric Performance of Penta-XP2 (X = Pd, Pt) Monolayers
Source: Nanomaterials (Basel). 2025 Sep 11;15(18):1396. doi: 10.3390/nano15181396 (PMC12472265; doi:10.3390/nano15181396)
Supplement: Supplementary file 1 [file nanomaterials-15-01396-s001.zip]

Archive with 1 entries (1 files):
- nanomaterials-3843453-supplementary.pdf
